# Supplementary material for: Patient Experiences Regarding Feasibility of Implementing Real-World EQ-5D Collection at an Oncology Centre in Ontario, Canada
Source: Curr Oncol. 2025 May 27;32(6):308. doi: 10.3390/curroncol32060308 (PMC12191542; doi:10.3390/curroncol32060308)
Supplement: Supplementary file 1 [file curroncol-32-00308-s001.zip]

Archive with 2 entries (2 files):
- Supplementary File S1 Demographic form.pdf
- Supplementary File S2 Chan_EQ-5D_patient interview guide.pdf
